# Supplementary material for: A Cross-Sectional Study on the Characteristics of Physical Activity in Pre-Frail Older Adults
Source: Int J Environ Res Public Health. 2021 Nov 24;18(23):12328. doi: 10.3390/ijerph182312328 (PMC8657243; doi:10.3390/ijerph182312328)
Supplement: Supplementary file 1 [file ijerph-18-12328-s001.zip]

Archive with 1 entries (1 files):
- ijerph-1430120-supplementary.pdf
